# Supplementary material for: Evidence for the Pathogenicity of a CFH Variant in a Multigenerational Family with Cuticular Drusen
Source: Medicina (Kaunas). 2025 Sep 11;61(9):1649. doi: 10.3390/medicina61091649 (PMC12472062; doi:10.3390/medicina61091649)
Supplement: Supplementary file 1 [file medicina-61-01649-s001.zip]

Archive with 4 entries (3 files):
- medicina-3811516-supplementary/
- medicina-3811516-supplementary/Figure S1.docx
- medicina-3811516-supplementary/Table S1.docx
- medicina-3811516-supplementary/Table S2.docx
